# Supplementary material for: Comparison of Chicken Immune Responses to Immunization with Vaccine La Sota or ZG1999HDS Strain of Newcastle Disease Virus
Source: Life (Basel). 2022 Jan 5;12(1):72. doi: 10.3390/life12010072 (PMC8778274; doi:10.3390/life12010072)
Supplement: Supplementary file 1 [file life-12-00072-s001.zip]

Archive with 1 entries (1 files):
- life-1454362-supplementary.pdf
